# Supplementary material for: Characterization of the Zebrafish Elastin a (elnasa12235) Mutant: A New Model of Elastinopathy Leading to Heart Valve Defects
Source: Cells. 2023 May 21;12(10):1436. doi: 10.3390/cells12101436 (PMC10217568; doi:10.3390/cells12101436)
Supplement: Supplementary file 1 [file cells-12-01436-s001.zip]

Archive with 1 entries (1 files):
- cells-2320074-supplementary.pdf
